# Supplementary material for: Multiplexed Competition in a Synthetic Squid Light Organ Microbiome Using Barcode-Tagged Gene Deletions
Source: mSystems. 2020 Dec 15;5(6):e00846-20. doi: 10.1128/mSystems.00846-20 (PMC7771539; doi:10.1128/mSystems.00846-20)
Supplement: TABLE S1 [file mSystems.00846-20-st001.xlsx]

## Sheet: Table S1
				DNA oligonucleotides used to construct barcode-tagged strains
Strain	Alias	Genotype/Description	Source	F1	R1-LL	F2-RL	R2	FO	RO	FW	RW
V. fischeri
MJM1100	ES114 (WT)	ES114	1, 2	N/A	N/A	N/A	N/A	N/A	N/A	N/A	N/A
MJM1538	ES114/pLostfoX	MJM1100/pLostfoX	3	N/A	N/A	N/A	N/A	N/A	N/A	N/A	N/A
MJM1902	∆copA::Tnerm	MJM1100 ∆copA::Tnerm	3	N/A	N/A	N/A	N/A	N/A	N/A	N/A	N/A
MJM3400	∆copA::pEVS79-∆copA	MJM1100 ∆copA::pEVS79-∆copA	This work	N/A	N/A	N/A	N/A	N/A	N/A	N/A	N/A
MJM3401	∆copA	MJM1100 ∆copA	This work	N/A	N/A	N/A	N/A	N/A	N/A	N/A	N/A
MJM3529	∆copA::erm-bar	MJM1100 ∆copA::erm-bar	This work	HB35	HB36	HB37	HB56	HB57	HB58	HB72	HB73
MJM3534	∆cusA::erm-bar	MJM1100 ∆cusA::erm-bar	This work	HB109	HB110	HB111	HB112	HB113	*	HB114	HB115
MJM3543	∆copA::bar	MJM1100 ∆copA::bar	This work	HB35	HB36	HB37	HB56	HB57	HB58	HB72	HB73
MJM3565	∆cusA::bar	MJM1100 ∆cusA::bar	This work	HB109	HB110	HB111	HB112	HB113	*	HB114	HB115
MJM3620	WT::erm-bar1	MJM1100 IG(yeiR-glmS)::erm-bar1	This work	HB239	HB240	HB241	HB242	HB243	HB244	N/A	N/A
MJM3621	WT::erm-bar2	MJM1100 IG(yeiR-glmS)::erm-bar2	This work	HB239	HB240	HB241	HB242	HB243	HB244	N/A	N/A
MJM3622	WT::erm-bar3	MJM1100 IG(yeiR-glmS)::erm-bar3	This work	HB239	HB240	HB241	HB242	HB243	HB244	N/A	N/A
MJM3629	WT::bar1	MJM1100 IG(yeiR-glmS)::bar1	This work	HB239	HB240	HB241	HB242	HB243	HB244	N/A	N/A
MJM3630	WT::bar2	MJM1100 IG(yeiR-glmS)::bar2	This work	HB239	HB240	HB241	HB242	HB243	HB244	N/A	N/A
MJM3631	WT::bar3	MJM1100 IG(yeiR-glmS)::bar3	This work	HB239	HB240	HB241	HB242	HB243	HB244	N/A	N/A
MJM3785	∆flrA::erm-bar	MJM1100 ∆flrA::erm-bar	This work	HB454	HB455	HB456	HB457	HB458	HB459	HB460	HB461
MJM3785	∆flaA::erm-bar	MJM1100 ∆flaA::erm-bar	This work	HB502	HB503	HB504	HB505	HB506	HB507	HB508	HB509
MJM3786	∆rpoN::erm-bar	MJM1100 ∆rpoN::erm-bar	This work	HB510	HB511	HB512	HB513	HB514	HB515	HB516	HB517
MJM3788	∆cheA::erm-bar	MJM1100 ∆cheA::erm-bar	This work	HB534	HB535	HB536	HB537	HB538	HB539	HB540	HB541
MJM3790	∆copA::bar attTn7::copA	MJM1100 ∆copA::bar attTn7::copA	This work	N/A	N/A	N/A	N/A	N/A	N/A	N/A	N/A
MJM3792	∆flrA::bar	MJM1100 ∆flrA::bar	This work	HB454	HB455	HB456	HB457	HB458	HB459	HB460	HB461
MJM3795	∆flaA::bar	MJM1100 ∆flaA::bar	This work	HB502	HB503	HB504	HB505	HB506	HB507	HB508	HB509
MJM3796	∆rpoN::bar	MJM1100 ∆rpoN::bar	This work	HB510	HB511	HB512	HB513	HB514	HB515	HB516	HB517
MJM3798	∆cheA::bar	MJM1100 ∆cheA::bar	This work	HB534	HB535	HB536	HB537	HB538	HB539	HB540	HB541
E. coli
MJM534	CC118 λpir/pEVS104	∆(ara-leu) araD ∆lacX74 galE galK phoA20 thi-1 rpsE rpoB argE(Am) recA1, lysogenized with λpir/pEVS104	4
MJM537	DH5α λpir	F- Φ80lacZΔM15 Δ(lacZYA-argF)U169 supE44 hsdR17 (rK–, mK+) endA1 recA1 gyrA96 thi-1 relA1 uidA::pir+	Laboratory stock
MJM570	DH5α/pEVS79	F- Φ80lacZΔM15 ∆(lacZYA-argF)U169 supE44 hsdR17 (rK–, mK+) endA1 recA1 gyrA96 thi-1 relA1/pEVS79	4
MJM637	S17-1 λpir/pUX-BF13	pro res− hsdR17 (rK− mK+) recA− with an integrated RP4-2-Tc::Mu-Km::Tn7 λpir/pUX-BF13	5, 6
MJM658	BW23474/pEVS107	Δlac-169 robA1 creC510 hsdR514 uidA(ΔMluI)::pir116 endA(BT33) recA1/pEVS107	7
MJM3287	NEB5α/pHB1	F– Φ80lacZΔM15 Δ(lacZYA-argF)U169 glnV44 hsdR17 (rK–, mK+) endA1 recA1 gyrA96 thi-1 relA1 fhuA2 phoA/pHB1	8
MJM3288	DH5α λpir/pHB2	MJM537/pHB2	This work
MJM3383	NEB5α/pHB3	F– Φ80lacZΔM15 Δ(lacZYA-argF)U169 glnV44 hsdR17 (rK–, mK+) endA1 recA1 gyrA96 thi-1 relA1 fhuA2 phoA/pHB3	This work
MJM3478	KV8052: π3813a/pKV496	lacIq thi-1 supE44 endA1 recA1 hsdR17 gyrA462 zei-298::Tn10 ΔthyA::(erm-pir-116)/pKV496	9, 10
SUPPLEMENTARY REFERENCES
1	Boettcher KJ, Ruby EG. 1990. Depressed light emission by symbiotic Vibrio fischeri of the sepiolid squid Euprymna scolopes. J Bacteriol 172:3701–3706.
2	Mandel MJ, Stabb EV, Ruby EG. 2008. Comparative genomics-based investigation of resequencing targets in Vibrio fischeri: focus on point miscalls and artefactual expansions. BMC Genomics 9:138.
3	Brooks JF 2nd, Gyllborg MC, Cronin DC, Quillin SJ, Mallama CA, Foxall R, Whistler C, Goodman AL, Mandel MJ. 2014. Global discovery of colonization determinants in the squid symbiont Vibrio fischeri. Proc Natl Acad Sci U S A 111:17284–17289.
4	Stabb EV, Ruby EG. 2002. RP4-based plasmids for conjugation between Escherichia coli and members of the Vibrionaceae. Methods Enzymol 358:413–426.
5	Simon R, Priefer U, Pühler A. 1983. A Broad Host Range Mobilization System for In Vivo Genetic Engineering: Transposon Mutagenesis in Gram Negative Bacteria. Biotechnology 1:784–791.
6	Bao Y, Lies DP, Fu H, Roberts GP. 1991. An improved Tn7-based system for the single-copy insertion of cloned genes into chromosomes of Gram-negative bacteria. Gene 109:167–168.
7	McCann J, Stabb EV, Millikan DS, Ruby EG. 2003. Population dynamics of Vibrio fischeri during infection of Euprymna scolopes. Appl Environ Microbiol 69:5928–5934.
8	Rotman ER, Bultman KM, Brooks JF 2nd, Gyllborg MC, Burgos HL, Wollenberg MS, Mandel MJ. 2019. Natural Strain Variation Reveals Diverse Biofilm Regulation in Squid-Colonizing Vibrio fischeri. J Bacteriol 201:e00033–19.
9	Le Roux F, Binesse J, Saulnier D, Mazel D. 2007. Construction of a Vibrio splendidus mutant lacking the metalloprotease gene vsm by use of a novel counterselectable suicide vector. Appl Environ Microbiol 73:777–784.
10	Visick KL, Hodge-Hanson KM, Tischler AH, Bennett AK, Mastrodomenico V. 2018. Tools for rapid genetic engineering of Vibrio fischeri. Appl Environ Microbiol 84:e00850–18.
11	Brooks JF 2nd, Mandel MJ. 2016. The Histidine Kinase BinK Is a Negative Regulator of Biofilm Formation and Squid Colonization. J Bacteriol 198:2596–2607.
