# Supplementary material for: Multiplexed Competition in a Synthetic Squid Light Organ Microbiome Using Barcode-Tagged Gene Deletions
Source: mSystems. 2020 Dec 15;5(6):e00846-20. doi: 10.1128/mSystems.00846-20 (PMC7771539; doi:10.1128/mSystems.00846-20)
Supplement: TABLE S3 [file mSystems.00846-20-st003.xlsx]

## Sheet: Table S3
Replicate I
Strain	Input library	In vitro - 1	In vitro - 2	48 hpi - A1	48 hpi - A2	48 hpi - A3	48 hpi - B1	48 hpi - B2	48 hpi - B3
WT::bar1	23005	22110	20175	34524	22864	28777	40913	47293	48077
WT::bar2	17909	17747	16640	22838	23129	24276	39293	30491	35135
WT::bar3	21420	21176	19986	71561	64155	67473	55523	56205	45252
flrA::bar	9459	21939	20041	3	3	211	1	3	5
flaA::bar	14449	16929	14708	9191	7411	6041	6575	7563	8454
rpoN::bar	13397	1462	1570	4	1	1	0	0	0
cheA::bar	10880	9825	7743	2	3	2	1	1	0
_other	1599	1690	1802	3587	3458	4132	2779	3199	3449
Sum	112118	112878	102665	141710	121024	130913	145085	144755	140372
Replicate II
Strain	Input Library	In vitro - 1	In vitro - 2	48 hpi - A1	48 hpi - A2	48 hpi - A3	48 hpi - B1	48 hpi - B2	48 hpi - B3
WT::bar1	9621	4680	5905	30643	25484	30716	21122	16385	18348
WT::bar2	8672	4400	5426	15706	15337	20720	37457	28860	26864
WT::bar3	9701	4899	6002	22924	20713	23044	16618	16642	13640
flrA::bar	4565	14983	18796	0	0	0	0	0	1
flaA::bar	6895	9273	9694	15565	14298	16977	16244	15865	15252
rpoN::bar	7238	2002	3030	0	0	0	1	3	0
cheA::bar	6178	2212	2664	0	0	0	0	0	0
_other	585	651	796	922	1019	1236	1593	2011	1809
Sum	53455	43100	52313	85760	76851	92693	93035	79766	75914
